# Supplementary material for: Dinoflagellate Host Chloroplasts and Mitochondria Remain Functional During Amoebophrya Infection
Source: Front Microbiol. 2020 Dec 18;11:600823. doi: 10.3389/fmicb.2020.600823 (PMC7793755; doi:10.3389/fmicb.2020.600823)
Supplement: Supplementary Table 1 — List of genes involved in the electron transfer chain of the mitochondrial OXPHOS pathway in the phototrophic dinoflagellate host Scrippsiella acuminata ST147 used in this study. [file Table_1.xlsx]

## Sheet: Mitochondrion_Host
location	complex	protein	name	Size (aa)	TargetP v.2.0 (value)	T00.seriesA	T00.seriesB	T00.seriesC	T06.seriesA	T06.seriesB	T06.seriesC	T12.seriesA	T12.seriesB	T12.seriesC	T18.seriesA	T18.seriesB	T18.seriesC	T24.seriesA	T24.seriesB	T24.seriesC	T30.seriesA	T30.seriesB	T30.seriesC	T36.seriesA	T36.seriesB	T36.seriesC	TDino.seriesA	TDino.seriesB	TDino.seriesC
ncDNA	Alternative oxidase	AOX	AOX1_host-t0_DN74061	370	M(0.979)	5.33	5.58	5.35	5.87	5.46	6	5.27	2.9	2.82	5.46	6.21	2.16	1.25	3.62	5.01	0.79	3.76	5.5	3.24	3.64	3.73	0	0.13	0.13
ncDNA	ATP synthase (CV)	ATPeF0C	ATPeF0C_host-t0_DN72805	131	C(0.6104)	42.36	39.82	40.83	41.92	44.99	42.07	52.23	52.89	67.71	37.85	32.92	51.2	47.88	40.91	45.19	22.82	17.87	29.83	20.11	13.6	31.25	0	0	0.28
ncDNA	ATP synthase (CV)	ATPeF0O	ATPeF0O_host-t0_DN66228	230	M(0.9225)	13.94	14.26	15.67	13.44	16.17	14.12	15.14	18.85	18.02	14.22	12.3	18.3	12.51	14.88	12.31	8.44	8.19	14.16	8.69	4.9	12.62	0	0	0.12
ncDNA	ATP synthase (CV)	ATPeF1A	ATPeF1A_host-t0_TRINITY_DN138448	555	M(0.9441)	48.11	51.54	48.03	53.05	53.62	53.7	55.59	43.07	44.53	50.72	48.81	33.08	26.4	40.61	40.97	14.27	22.39	34.79	20.39	21.05	32.45	0.15	0.38	0.18
ncDNA	ATP synthase (CV)	ATPeF1B	ATPeF1B_host-t0_TRINITY_DN76271	513	M(0.9967)	35.89	38.47	38.27	42.21	40.43	40.61	39.42	35.8	34.44	37.38	36.17	27.31	20.68	32.56	29.04	11.78	19.5	29.46	16.46	16.66	26.6	0	0.16	0.1
ncDNA	ATP synthase (CV)	ATPeF1D	ATPeF1D_host-t0_TRINITY_DN114100	154	M(0.9869)	19.65	20.61	19.65	19.78	20.83	22.67	22.49	16.66	19.19	22.35	18.23	14.16	12.36	16.43	19.55	8.03	10.12	14.12	8.86	6.59	14.78	0	0.17	0
ncDNA	ATP synthase (CV)	ATPeF1E	ATPeF1E_host-t0	75	M(0.7089)	15.3	15.98	14.16	14.83	17.34	18.3	14.37	19.22	23.28	19.62	15.38	22.02	28.28	16.71	20.16	14.34	12.69	14.17	7.78	5.06	15.13	0	0	0
ncDNA	ATP synthase (CV)	ATPeF1G	ATPeF1G_host-t0_TRINITY_DN75439	315	M(0.6672)	41.49	40.91	46.49	41.51	41.82	44.6	43.5	48.22	40.3	39.66	37.5	42.08	28.19	35.05	34.66	19.39	23.43	37.8	23.05	17.52	31.26	0.36	0	0.24
mtDNA	Ubiquinol-cytochrome c reductase	CYTB	cob_host-t0	412	NA	155.17	196.16	310.2	187.14	272.14	264.05	270.76	255.9	196.66	282.79	155.61	462.4	371.28	150.26	726.91	388.15	156.22	179.5	118.21	76.19	213.98	0.43	0.56	0.7
mtDNA	Cytochrome c oxidase (CIV)	COX1	cox1_host-t0	494	NA	279.98	331.25	467.16	301.4	399.83	426.57	356.45	506.79	462.35	300.6	223.01	955.93	688.15	272.59	834.74	658.96	200.69	344.01	186.17	124.75	410.53	0.54	0.65	0.62
ncDNA	Cytochrome c oxidase (CIV)	COX10	cox10_host-t0_TRINITY_DN146804	456	C(0.884)	7.5	7.76	8.23	8.13	8.2	7.72	8.18	8.6	7.25	7.11	7.27	7.41	5.05	6.34	7.3	3.5	5.66	8.23	5.14	3.75	6.12	0	0	0.06
ncDNA	Cytochrome c oxidase (CIV)	COX11	cox11_host-t0_TRINITY_DN150371	279	M(0.623)	8.72	8.48	8.82	8.28	8.1	8.58	8	6.58	6.52	9.19	7.65	6.58	4.53	5.87	8.09	4.63	6.71	8.83	5.82	6.78	7.07	0	0	0
ncDNA	Cytochrome c oxidase (CIV)	COX15	cox15_host-t0_TRINITY_DN38552	464	C(0.7721)	10	10.38	9.58	9.85	10.78	11.14	10.02	5.87	6.4	10	10.89	4.97	3.57	7.39	8.24	2.68	9.03	9.16	6.4	7.57	7.67	0	0.11	0.26
ncDNA	Cytochrome c oxidase (CIV)	COX17	cox17_host-t0_TRINITY_DN152826	72	SP(0.5003)	13.73	14.79	12.71	17	18.12	16.7	19.24	13.62	14.18	15.49	16.08	11.94	11.06	12.16	19.41	10.85	9.9	10.33	9.54	7.84	11.44	0.55	0.53	0
ncDNA	Cytochrome c oxidase (CIV)	COX19	cox19_host-t0_TRINITY_DN81990	140	O(0.9668)	4.25	4.19	3.62	5.84	4.82	5.43	5.84	3.66	4.23	4.7	5.37	3.53	3.22	4.85	5.67	2.56	3.69	4.65	3.07	3.54	3.72	0.17	0	0
ncDNA	Cytochrome c oxidase (CIV)	COX2A	cox2A_host-t0	189	M(0.9729)	28.37	31.03	34.57	32.79	33.98	34.67	33.01	44.87	43.83	29.97	25	49.11	35.23	27.73	29.3	21.17	16.02	23.36	14.79	11.17	24.44	0.17	0	0
ncDNA	Cytochrome c oxidase (CIV)	COX2B	cox2B_host-t0	176	O(0.9888)	23.82	25.15	28.32	25.53	26.32	27.52	26.95	31.58	34.19	27.71	23.34	31.35	29.3	26.62	26.38	16.62	16.84	22.13	14.4	12.12	23.47	0.16	0.15	0
mtDNA	Cytochrome c oxidase (CIV)	COX3	cox3_host-t0	297	NA	36.16	54.33	87.28	58.34	86.07	85.11	87.04	67	50.44	94.44	51.39	118.98	119.98	61.5	257.49	143.11	96.9	88.88	60.3	40.7	94.92	0.57	0.44	0.23
ncDNA	Cytochrome c oxidase (CIV)	COX5	cox5B_host-t0	268	M(0.8269)	15.46	16.82	18.06	17.78	16.76	16.13	17.48	21.17	20.48	15.71	14.21	17.74	12.11	15.42	16.12	7.06	8.21	13.96	8.56	7.14	12.67	0.1	0	0.09
ncDNA	Cytochrome c oxidase (CIV)	COX6B	cox6B_host-t0	107	O(0.9114)	41.01	40.41	42.27	37.94	47.07	46.51	47.53	44.26	47	41.29	36.66	43.48	34.73	38.73	51.29	24.27	22.75	35.32	20.68	15.26	32.23	0	0	0.44
ncDNA	Cytochrome c	CYC_dino-like	cyc_dino-like_host-t0_DN75106	114	O(0.8907)	300.18	255.66	308.5	291.46	299.78	304.99	326.35	351.88	397.64	295.23	253.15	390.86	315.01	257.95	337.07	227.55	142.39	235.35	162.09	111.29	244.35	1.53	0.83	2.33
ncDNA	Cytochrome c	CYC_toxo-like	cyc_toxo-like_host-t0_DN133301	336	O(0.9997)	3.76	3.95	4.05	4.47	4.34	4.31	4.29	2.43	2.27	3.92	4.61	1.9	0.91	3.02	3.91	0.83	3.71	4.35	2.62	3.62	3.23	0	0.25	0.18
ncDNA	Cytochrome c	CYC_toxo-like	cyc_toxo-like_host-t0_DN86973	183	O(0.9991)	15.56	14.05	16.27	15.75	14.01	16.12	16.33	16.5	14.31	13.97	15.37	14.52	12.1	13.86	13.52	11.63	13.05	14.17	12.46	10.16	13.32	0.21	0.1	0.19
ncDNA	Ubiquinol-cytochrome c reductase	CYC1	cyc1_host-t0-TRINITY_DN73252	277	M(0.3597)	17.04	17.27	17.65	18.87	18.29	19.19	20.27	19.56	22.89	17.01	14.68	18.18	14.77	16.66	16.21	7.21	8.9	13.06	9.9	6.77	13.69	0.21	0	0.18
ncDNA	D-2-hydroxyglutarate dehydrogenase	D-LDH	D-LDH_host-t0_TRINITY_DN60415	644	M(0.4136)	2.18	2.29	2.15	2.18	2.34	2.49	2.03	1.25	1.14	2.14	2.15	1.03	0.53	1.31	1.97	0.77	1.83	2.31	1.31	1.95	1.56	0.04	0.08	0.04
ncDNA	D-2-hydroxyglutarate dehydrogenase	D-LDH	D-LDH-like_TRINITY_DN1699_c0_g1_i1	525	C(0.7243)	2.76	3.03	2.67	2.88	2.86	2.76	2.76	2.21	2.1	2.21	2.88	1.74	1.39	2.28	2.51	1.2	1.83	2.4	1.96	1.99	2.4	0	0	0.04
ncDNA	Dihydroorotate dehydrogenase	DHODH	DHODH_host-t0_TRINITY_DN50952	455	M(0.8665)	3.6	3.8	2.88	3.67	4.04	3.97	4.18	2.57	2.73	3.67	3.7	1.77	1.49	2.66	3.94	0.78	1.58	2.14	1.75	1.57	2.18	0	0	0.06
ncDNA	Electron-transferring flavoprotein	ETFa	ETFa_host-t0_DN75984	271	O(0.9986)	13.18	14.95	13.63	14.82	15.54	15.15	13.94	7.85	9.64	13.95	13.77	5.42	3.81	11.31	12.12	2.85	6.81	10.44	5.99	7.47	8.62	0.21	0.1	0
ncDNA	Electron-transferring flavoprotein	ETFb	ETFb_host-t0_DN57854	255	O(0.9099)	20.57	20.96	22.28	21.89	23.33	23.55	22.76	17.52	15.98	19.41	24.05	13.79	7	16.06	19.15	7.84	13.8	20.18	14.33	12.77	18.46	0	0	0.23
ncDNA	Electron-transferring-flavoprotein dehydrogenase	ETFQO	ETFQO_host-t0_TRINITY_DN30398	587	M(0.7115)	7.41	9.35	8.84	9.44	8.87	10.29	8.87	5.39	4.23	8.56	8.93	3.78	2.39	6.63	7.15	1.82	5.97	8.28	5.01	5.33	5.75	0	0	0
ncDNA	L-galactono-1,4-lactone dehydrogenase	G14LDH	G14LDH_host-t0_TRINITY_DN110333	570	M(0.6426)	4.7	5.16	5.34	5.27	4.95	5.03	4.84	4.05	3.73	5.69	5.04	3.19	1.94	4.5	3.7	1.8	4.33	5.09	3.86	4.64	4.35	0.05	0	0.09
ncDNA	Glycerol-3-phosphate dehydrogenase	G3PDH	GPD2_host-t0_TRINITY_DN15385	748	M(0.5567)	3.01	3.53	2.42	3.65	3.39	3.46	3.4	1.87	1.8	3.14	3.56	1.34	0.98	2.43	3.09	0.83	1.94	2.35	1.6	1.73	1.59	0	0	0.03
ncDNA	ATP synthase (CV)	ICAP18-like	ICAP18_host-t0_DN115041c0g1i1	570	M(0.6018)	14.21	14.31	15.1	14.39	15.57	15.68	14.76	14.45	12.94	13.43	13.14	11.17	8.02	10.79	11.44	5.12	6.17	10.97	6.08	5.75	9.86	0.05	0	0.12
ncDNA	ATP synthase (CV)	ICAP18-like	ICAP18_host-t0_DN71588c0g1i1	490	O(0.5757)	9.13	10.32	9.18	10.28	9.87	10.62	9.07	6.26	5.24	9.15	9.73	4.78	2.48	5.7	7.68	1.68	5.42	8.02	4.41	3.79	6.22	0	0	0
ncDNA	ATP synthase (CV)	ICAP18-like	ICAP18_host-t0_DN71588c0g2i1	569	M(0.5928)	7.69	7.91	8.46	7.93	8.04	8.37	7.73	7.42	6.74	7.64	7.23	6.16	4.75	5.59	5.51	2.43	4	6.22	3.4	3.23	4.6	0	0	0.04
ncDNA	ATP synthase (CV)	ICAP18-like	ICAP18_host-t0_DN71588c0g3i1	570	O(0.5724)	10.6	11.1	10.59	11.49	11.62	12.11	11.6	9.01	9.19	10.15	11.42	6.73	4.44	8.69	8.86	2.76	4.83	7.9	3.59	4.37	6.53	0	0.09	0.09
ncDNA	ATP synthase (CV)	ICAP2-like	ICAP2_host-t0_DN74330	517	M(0.962)	17.35	18.33	17.8	19.51	20.23	21.25	20.15	15.38	14.64	19.57	19.32	10.7	7.34	15.17	14.95	4.83	9.65	15.5	9.19	7.87	11.85	0.12	0.11	0.31
ncDNA	Cytochrome b2, mitochondrial	L-LDH	L-LDH-cyb2a_host-t0_TRINITY_DN62149	503	O(0.9992)	1.46	1.51	1.37	1.29	1.58	1.54	1.27	1.31	1.31	1.48	1.62	1.29	1.19	1.55	1.46	1.19	0.89	1.19	1.4	1.16	1.46	0	0	0.04
ncDNA	Cytochrome b2, mitochondrial	L-LDH	L-LDH-cyb2b_host-t0_TRINITY_DN76731	447	O(0.9996)	53.67	62.34	51.55	62.83	65.07	65.12	55.12	30.9	31	50.74	56.45	22.31	13.67	37.71	48.47	11.2	32.02	44.33	28.74	32.8	35.03	0.39	0.61	0.4
ncDNA	Malate dehydrogenase	MQO	MQO_host-t0_TRINITY_DN75460	555	O(0.9986)	40.99	41.14	39.94	44.81	43	45.94	40.78	33.57	32.37	38.55	38.2	25.17	19.32	29.64	32.88	13.46	20.95	32.36	19.49	19.6	28.02	0.3	0.16	0.3
ncDNA	NADH:ubiquinone oxidoreductase	NDH1	NDH1a_host-t0_TRINITY_DN148050	707	O(0.6042)	5.54	5.77	5.35	5.72	5.43	5.14	5.37	5.19	4.5	5.07	5.88	4.88	3.82	4.56	4.3	3.78	5.15	5.24	4.97	5.49	4.78	0.1	0.12	0
ncDNA	NADH:ubiquinone oxidoreductase	NDH'	NDH1b_host-t0_TRINITY_DN163172	391	M(0.567)	7.48	8.28	8.17	7.85	8.13	8.32	8.49	5.6	5.15	7.48	7.17	4.44	2.42	5.75	6.6	2.33	4.98	7.7	4.59	4.95	5.63	0	0.06	0
ncDNA	NADH:ubiquinone oxidoreductase	NDH1	NDH1c_host-t0_TRINITY_DN9958	570	O(0.9071)	7.55	7.88	7.44	8.4	7.86	7.92	8.29	6.09	5.56	7.51	8.87	5.07	3.99	6.16	6.59	2.79	5.71	6.57	4.76	4.89	5.51	0.08	0.19	0.11
ncDNA	NADH:ubiquinone oxidoreductase	NDH'	NDH1d_host-t0_TRINITY_DN74830	497	M(0.5933)	17.06	17.21	15.79	17.27	16.15	16.13	16.5	13.35	14.74	16.97	16.38	12.41	12.72	14.92	13.89	12.05	12.67	13.89	13.15	15.02	14.07	0.38	0.32	0.19
ncDNA	NADH:ubiquinone oxidoreductase	NDH1	NDH1e_host-t0_TRINITY_DN100464	507	O(0.4891)	6	7.62	7.08	7.75	7.42	7.96	6.4	4.3	3.5	5.53	6.45	2.88	1.43	3.96	6.31	1.27	4.44	6.06	3.87	4.01	4.71	0.05	0.09	0
ncDNA	NADH:ubiquinone oxidoreductase	NDH1	NDH1f_host-t0_TRINITY_DN71253	534	C(0.4184)	4.35	5.02	4.56	5.1	4.54	4.87	4.64	3.45	3.16	4.61	4.3	2.88	1.66	3.63	3.74	1.36	2.62	4.59	2.02	2.24	2.65	0	0	0.05
ncDNA	NADH:ubiquinone oxidoreductase	NDH1	NDH1g_host-t0_TRINITY_DN7275	458	O(0.7072)	1.08	1.34	0.9	1.54	1.27	1.34	1.14	0.81	0.75	1.2	1.07	0.46	0.44	1.04	1.32	0.31	0.91	1.1	0.66	0.82	1.06	0	0	0.12
ncDNA	Ubiquinol-cytochrome c reductase	QCR6	qcr6_host-t0_TRINITY_DN62358	90	O(0.9218)	42.16	38.66	47.53	45.65	42.87	45.79	49.22	61.64	57.51	47	37.71	69.56	50.77	40.45	58.6	34.29	27.79	40.51	22.84	18.51	41.92	0.49	0	0
ncDNA	Ubiquinol-cytochrome c reductase	RISP	rip1_host-t0_TRINITY_DN74718	362	M(0.9977)	28.84	29.8	30.21	29.8	30.75	30.52	29.16	28.52	27.33	25.8	24.5	23.91	16.4	21.16	24.29	8.85	12.71	21.39	12.21	10.86	19.25	0	0.08	0.08
ncDNA	Cytochrome c oxidase (CIV)	SCO	sco_host-t0_TRINITY_DN6456	329	M(0.7993)	4.34	4.11	4.52	5.31	4.67	5.01	5.78	5.09	4.47	6.07	5.71	4.59	3.8	5.06	4	2.97	3.47	4.2	3.09	3.02	3.39	0	0	0
ncDNA	Succinate dehydrogenase (CII)	SDHA	sdhA_host-t0_TRINITY_DN77421	624	M(0.8536)	54.4	57.34	55.72	57.2	57.64	59.85	54.51	41.62	40.35	50.87	51.64	33.69	22.31	39.11	44.06	17.09	32.32	43.22	28.93	27.94	36.26	0.35	0.38	0.24
ncDNA	Succinate dehydrogenase (CII)	SDHB	sdhB_host-t0_TRINITY_DN76146	288	C(0.5972)	57.56	59.63	65.29	61.41	60.42	64.69	62.29	58.15	54.43	56.43	52.12	49.51	31.47	48.54	51.65	24.96	37.67	56.14	33.82	29.86	45.22	0.16	0.53	0.85
Legends:
C: chloroplast transit peptide
M: mitochondrial transit peptide
O: other
SP: signal peptide
Bold: "novel" Toxoplasma-like subunits
