# Supplementary material for: Dinoflagellate Host Chloroplasts and Mitochondria Remain Functional During Amoebophrya Infection
Source: Front Microbiol. 2020 Dec 18;11:600823. doi: 10.3389/fmicb.2020.600823 (PMC7793755; doi:10.3389/fmicb.2020.600823)
Supplement: Supplementary Table 2 — List of genes involved in the electron transfer chain of the chloroplast photosynthesis pathway in the phototrophic dinoflagellate host Scrippsiella acuminata ST147 used in this study. [file Table_2.xlsx]

## Sheet: Plastid_Host
location	complex	protein	name	Size (aa)	TargetP v.2.0 (value)	SignalP v.5.0 (value)	T00.seriesA	T00.seriesB	T00.seriesC	T06.seriesA	T06.seriesB	T06.seriesC	T12.seriesA	T12.seriesB	T12.seriesC	T18.seriesA	T18.seriesB	T18.seriesC	T24.seriesA	T24.seriesB	T24.seriesC	T30.seriesA	T30.seriesB	T30.seriesC	T36.seriesA	T36.seriesB	T36.seriesC	TDino.seriesA	TDino.seriesB	TDino.seriesC
ncDNA	V	ATPF0A	ATPF0A_host-t0_TRINITY_DN76584	308	O(0.3923)	O(0.7049)	132.08	127.69	141.58	127.45	135.27	132.4	135.32	147.18	161.66	117.47	105.75	139.75	110.89	110.36	112.75	72.33	62.76	102.52	66.94	54.01	96.96	0.81	0.67	0.81
ncDNA	V	ATPF0B	ATPF0B_host-t0	215	SP(0.6926)	SP(0.8375)	8.3	8.94	7.86	7.97	9.56	9.43	9.96	8.42	10.03	7.52	8.49	7.35	6.94	7.06	7.87	3.23	2.48	5.33	3.62	2.5	5.46	0	0	0.19
ncDNA	V	ATPF0Bis	ATPF0Bis_host-t0_TRINITY_DN72881_c0_g1	215	SP(0.7143)	SP(0.8375)	31.52	28.22	25.57	30.56	32.47	30.91	33.84	25.12	31.84	31.46	26.5	17.51	17.68	25.21	26.53	11.05	12.93	18.68	12.65	10.4	18.55	0	0.1	0.28
ncDNA	V	ATPF0Bis	ATPF0Bis_host-t0_TRINITY_DN72881_c0_g2	212	SP(0.941)	SP(0.8632)	17.06	16.71	16.55	14.8	16.46	17.95	14.62	11.97	12.43	11.83	10.01	9.4	5.89	10.15	12.43	3.58	4.76	9.53	4.22	4.71	9.5	0	0	0
ncDNA	V	ATPF0Bis	ATPF0Bis_host-t0_TRINITY_DN72881_c0_g3	214	SP(0.5694)	SP(0.7081)	28.55	25.43	22.97	27.7	29.92	27.62	33.41	24.56	29.33	30.05	25.96	20.15	24.15	25.76	26.9	10.4	12.22	19.35	13.7	9.75	19.55	0.64	0	0.23
ncDNA	V	ATPF0C	ATPF0C_host-t0_TRINITY_DN77390	151	C(0.5591)	SP(0.5309)	305.02	275.27	259.19	284.08	313.4	294.11	366.96	347.14	491.4	272.52	233.58	334.63	363.08	348.16	370.49	164.05	100.63	200.22	124.01	90.26	228.97	1.15	1.28	1.03
ncDNA	V	ATPF0C	ATPF0C_host-t0_TRINITY_DN78548	108	SP(0.6766)	SP(0.5637)	15.7	17.86	13.39	14.84	17.27	16.29	20.52	18.37	28.72	13.86	13.17	13.46	16.45	25.61	36.2	6.02	5.94	9.98	8.46	5.42	12.74	0	0	0
ncDNA	V	ATPF0C	ATPF0C_host-t0_TRINITY_DN8176	151	SP(0.7013)	SP(0.5511)	34.77	29.93	30.02	30.17	32.87	32.86	35.49	40.28	53.41	27.29	21.97	44.1	37.41	36.25	39.45	18.59	13.46	25.57	15.54	10.75	27.88	0.24	0.23	0.43
cpDNA	V	ATPF1A	ATPF1A_host-t0_TRINITY_DN73573	484	NA	NA	6.87	8.54	9.37	15.86	10.5	12.32	11.97	22.77	6.27	9.17	12.38	9.07	14.86	6.28	36.25	21.8	17.67	4.98	16.4	17.21	8.91	0.06	0.05	0.16
cpDNA	V	ATPF1B	ATPF1B_host-t0_TRINITY_DN76131	719	NA	NA	4.61	5.85	6.79	9.99	6.94	8.26	7.39	13.22	3.82	5.63	9.09	5.61	6.08	3.81	25.31	7.97	10.53	3.14	9.54	10.06	5.14	0.2	0.04	0.03
ncDNA	V	ATPF1D	ATPF1D_host-t0_TRINITY_DN74854	253	SP(0.5699)	SP(0.5059)	142.66	136.42	149.1	144.28	140.26	149.6	150.42	166.36	167.72	133.82	120.33	151.16	120.92	119.9	126.15	76.66	76.58	112.45	75.56	63.05	107.56	0.56	0.75	1.3
ncDNA	V	ATPF1E	ATPF1E_host-t0_TRINITY_DN26656	147	O(0.9925)	O(0.9959)	127.06	111.43	127.44	120.72	128.02	133.29	126.61	130.73	152.37	118.99	103.83	131.79	114.27	109.01	119.82	75.41	69.69	109.42	76.91	65.22	104.39	0.74	0	1.32
ncDNA	V	ATPF1G	ATPF1G_host-t0_TRINITY_DN77316	424	SP(0.767)	O(0.5862)	140.26	139.54	142.93	141.26	141.94	149.72	147.01	129.81	124.75	138.28	133.72	105.78	71.53	116.41	113.81	54.41	84.52	127.72	83.12	77.76	99.94	0.95	1.01	1.8
ncDNA	PSI/PSII	FCP	FCP_host-t0_DN120130c0g1i1	186	O(0.6632)	O(0.9891)	17.34	17.53	18.81	17.93	17.92	17.83	17.41	23.18	22.92	17.9	16.09	22.76	18.65	16.88	16.51	16.66	12.53	15.06	15.08	13.55	19.2	0.12	0.35	0.33
ncDNA	PSI/PSII	FCP	FCP_host-t0_DN23850c0g2i1	109	O(0.9865)	O(0.9912)	8.01	8.99	7.75	9.11	6.19	7.81	5.44	4.24	3.24	5.18	6.44	3.44	1.41	4.05	6.37	0.43	4.91	5.34	5.23	5.67	7.55	0	0	0
ncDNA	PSI/PSII	FCP	FCP_host-t0_DN72593c2g6i1	221	O(0.5259)	O(0.89)	2.34	1.96	2.44	2.18	1.99	2.13	2.89	2.83	3.3	3.12	2.66	3.42	4.17	2.84	2.64	2.26	1.85	2.63	2.11	1.52	2.56	0	0	0
ncDNA	PSI/PSII	FCP	FCP_host-t0_DN72884c0g1i1	192	C(0.636)	O(0.988)	38.48	38.23	39.04	37.4	37.89	42.1	39.38	34.29	38.51	37.34	32.88	25.42	24.82	33.95	31.18	16.28	25.62	34.38	25.8	24.43	27.35	0.44	0	0.19
ncDNA	PSI/PSII	FCP	FCP_host-t0_DN72884c0g2i1	228	C(0.7741)	O(0.98)	47.81	47.91	47.34	44.02	43.69	45.17	45.1	41.48	45.99	46.01	38.19	39.71	34.47	34.58	38.23	22.66	25.91	36.87	29.51	24.54	37.5	0.5	0.16	0.45
ncDNA	PSI/PSII	FCP	FCP_host-t0_DN74371c3g1i1	386	SP(0.7776)	SP(0.9653)	37.51	45.45	41.91	43.76	41.76	44.84	33.66	24.81	23.05	29.24	40.5	18.67	14.57	23.98	32.06	10.75	24.28	33.23	18.61	18.96	23.89	0.14	0.27	0.32
ncDNA	PSI/PSII	FCP	FCP_host-t0_DN74371c4g1i3	300	O(0.774)	O(0.6943)	33.75	38.24	34.98	36.28	35.25	38.03	30.68	18.88	19.03	27.6	32.41	17.78	6.18	21.79	27.32	6.99	18.83	27.14	15.84	17.69	24.22	0.35	0.11	0.11
ncDNA	PSI/PSII	FCP	FCP_host-t0_DN74371c5g1i1	272	O(0.5032)	O(0.9894)	2.02	3.6	2.13	2.79	3.41	3.36	1.57	0.38	0.28	1.77	3.24	0.19	0	0.91	2.48	0.05	1.71	2.83	0.95	0.94	1.72	0	0	0
ncDNA	PSI/PSII	FCP	FCP_host-t0_DN74371c7g1i1	190	M(0.6217)	O(0.9054)	3.67	7.31	3.73	5.59	5.38	7.56	3.69	0.45	0.23	3.66	7.43	0.56	0.21	1.34	4.11	0.17	3.68	5.52	2.04	1.8	1.91	0	0	0
ncDNA	PSI/PSII	FCP	FCP_host-t0_DN74405c0g1i1	232	O(0.6563)	O(0.8197)	23.84	32.73	28.19	33.14	30.55	29.74	23.13	14.29	10.99	23.42	30.69	10.68	4.47	17.35	25.51	3.64	18.58	26.45	14.77	17.45	17.27	0	0.16	0.59
ncDNA	PSI/PSII	FCP	FCP_host-t0_DN74747c0g2i1	85	O(0.7296)	O(0.9988)	13.13	24.31	17.89	22.16	25.6	24.86	13.97	9.53	11.11	14.08	27.15	7.87	1.87	15.29	18.11	2.34	17.25	30.22	10.68	15.48	12.34	0	0	0
ncDNA	PSI/PSII	FCP	FCP_host-t0_DN74869c0g2i4	250	O(0.9924)	O(0.9983)	66.02	83.36	73.61	82.73	80.99	87.25	64.42	41.33	34.66	60.47	80.79	28.81	15.37	49	61.77	13.89	49.08	72.8	32.55	37.51	43.54	0	0.43	0.53
ncDNA	PSI/PSII	FCP	FCP_host-t0_DN74869c0g3i3	180	O(0.9952)	O(0.9966)	51.32	62.81	56.33	58.51	55.15	56.88	46.65	33.26	29.04	41.91	54.46	25.5	17.18	36.34	38.98	12.24	30.32	44.05	26.97	28.45	32.42	0.24	0.46	0.86
ncDNA	PSI/PSII	FCP	FCP_host-t0_DN74869c0g4i1	187	O(0.9972)	O(0.9922)	22.85	29.19	25.16	29.71	28.23	25.58	22.87	14.97	13.33	19.47	25.86	12.41	5.01	16.5	20.16	4.07	15.48	20.04	12.88	11.99	15.45	0	0	0.4
ncDNA	PSI/PSII	FCP	FCP_host-t0_DN74869c0g5i3	394	C(0.7429)	O(0.9742)	26.44	36.42	26.29	33.84	33.43	37.64	25.11	10.7	8.86	24.13	31.15	8.45	3.49	12.76	26.26	2.79	18.54	26.41	12.73	14.82	17.63	0	0.07	0.28
ncDNA	PSI/PSII	FCP	FCP_host-t0_DN74990c1g2i1	144	O(0.9566)	O(0.9245)	17.69	23.91	18.88	24.48	21.1	23.07	16.21	7.25	7	19.39	23.29	6.56	1.84	14.92	19.1	2.85	16.19	18.53	11.44	12.96	11.76	0	0	0
ncDNA	PSI/PSII	FCP	FCP_host-t0_DN74990c1g3i1	129	O(0.5641)	O(0.6893)	24.92	26.45	26.04	23.23	27.64	22.86	21.94	17.11	15.28	19	23.79	14.26	6.45	17.75	16.12	7	15.88	22.33	13.12	12.14	17.45	0	0.4	0.37
ncDNA	PSI/PSII	FCP	FCP_host-t0_DN74990c1g8i1	98	O(0.9434)	O(0.9951)	5.85	8.11	4.4	15.51	8.4	13.39	4.45	0.9	1.03	8.26	9.02	0.49	0	2.56	8.89	0	5.32	9.19	1	5.69	2.75	0	0	0
ncDNA	PSI/PSII	FCP	FCP_host-t0_DN74990c1g9i3	166	O(0.9806)	O(0.9951)	78.58	78.92	81.39	83.06	80.23	80.41	75.71	76.31	72.16	70.48	75.24	70.06	50.32	65.26	57.8	46.61	55.67	70.78	53.97	50.31	61.42	1.09	0.52	1.22
ncDNA	PSI/PSII	FCP	FCP_host-t0_DN75281c4g2i1	186	O(0.9975)	O(0.9959)	21.65	21.56	18.58	19.02	18.86	16.99	19.91	17.69	15.2	19.94	16.85	13.64	12.38	16.53	15.13	8.82	9.92	13.97	11	10.12	14.59	0.31	0	0.28
ncDNA	PSI/PSII	FCP	FCP_host-t0_DN75678c4g1i1	85	O(0.9567)	O(0.9986)	10.05	26.43	12	18.61	20.47	18.91	15.68	5.17	3.17	19.73	21.05	3.94	0.96	8.3	16.27	1.21	18.34	19.03	7.48	8.68	10.15	0	0	0
ncDNA	PSI/PSII	FCP	FCP_host-t0_DN75678c5g4i1	140	O(0.9212)	O(0.9496)	60.37	83.07	60.98	73.8	72.53	78.13	64.71	35.83	28.76	56.63	80.12	26.86	15.53	44.4	57.37	13.2	43.65	62.93	37.85	36.73	39.65	0	0	0
ncDNA	PSI/PSII	FCP	FCP_host-t0_DN75678c5g6i2	351	O(0.8056)	O(0.8136)	9.96	15.54	11.05	14.7	14.88	18.42	10.89	3.15	2.89	10.03	16.43	2.51	0.58	6.36	11.52	0.7	10.05	12.91	5.34	5.55	5.92	0.19	0.09	0.35
ncDNA	PSI/PSII	FCP	FCP_host-t0_DN76136c2g3i3	229	O(0.9989)	O(0.9957)	110.02	119.88	104.04	110.15	115.25	116.57	107.23	65.07	71.2	99.95	99.2	46.71	40.85	72.76	80.76	27.61	48.62	67.95	42.41	38.94	57.68	0.34	0.32	0.15
ncDNA	PSI/PSII	FCP	FCP_host-t0_DN76136c2g4i1	112	O(0.6074)	O(0.7305)	33.32	41.84	38.78	39.56	42.09	44.59	29.66	15.71	16.41	23.42	31.19	12.59	4.73	17.11	27.82	5.61	20.54	33.34	17.29	18.42	21.27	0.56	0	0
ncDNA	PSI/PSII	FCP	FCP_host-t0_DN76741c4g10i1	233	M(0.9449)	O(0.9925)	3.77	7.7	3.88	7.15	7.96	10.39	3.56	1.14	0.63	3.42	8.03	0.73	0	2.11	6.07	0.13	4.87	8.71	1.93	2.37	2.58	0.33	0	0
ncDNA	PSI/PSII	FCP	FCP_host-t0_DN76741c4g12i4	206	C(0.5463)	O(0.9896)	8.72	13.89	7.89	12.57	13.18	13.25	7.41	1.75	1.55	8.12	14.05	1.12	0.5	4.73	10.86	0.3	6.81	10.1	2.56	5.42	4.9	0	0.19	0
ncDNA	PSI/PSII	FCP	FCP_host-t0_DN76741c4g15i1	96	O(0.8439)	O(0.997)	5.4	5.22	4.55	5.83	8.89	6.42	4.38	1.67	0.76	3.97	9.97	0.84	0.23	2.63	5.36	0.29	3.43	5.84	1.72	3.27	4.02	0	0	0
ncDNA	PSI/PSII	FCP	FCP_host-t0_DN76741c4g3i1	228	C(0.5379)	O(0.8908)	6.12	8.56	6.95	7.94	7.82	10.16	6.62	2.38	1.9	6.28	7.65	1.02	0.54	3.54	6.71	0.59	4.15	7.32	3.06	4.57	4.64	0.17	0	0.3
ncDNA	PSI/PSII	FCP	FCP_host-t0_DN76851c3g2i1	134	O(0.5379)	O(0.9966)	31.76	49.56	36.78	44.76	46.94	47.59	33.32	17.81	15.22	32.13	47.43	17.42	9.33	22.43	31.76	5.69	32.56	41.26	20.77	19.42	20.59	0	0.75	0.35
ncDNA	PSI/PSII	FCP	FCP_host-t0_DN77079c1g5i4	211	O(0.6972)	O(0.6438)	612.81	775.96	673.92	712.36	696.03	751.24	533.48	340.91	318.36	500.89	622.69	278.08	147.77	348	523.89	130.15	404.97	552.86	326.51	383.33	402.42	3.78	2.88	6.24
ncDNA	PSI/PSII	FCP	FCP_host-t0_DN77440c2g10i1	122	O(0.9992)	O(0.9991)	25.27	37.91	31.77	41.25	42.74	49.72	25.82	11.74	6.17	30.75	45.16	6.95	0.57	15.69	26.68	2.76	28.31	33.92	13.7	15.14	16.15	0	0	0.84
ncDNA	PSI/PSII	FCP	FCP_host-t0_DN77440c3g6i1	100	O(0.9966)	O(0.9957)	26.01	27.14	26.55	34.08	30.62	32.9	23.82	12.84	8.23	19.52	24.85	10.31	3.67	17.25	23.64	2.92	18.21	22.22	10.93	13.68	12.79	0	0	0
ncDNA	PSI/PSII	FCP	FCP_host-t0_DN77440c3g8i1	119	O(0.9767)	O(0.9976)	89.27	102.81	100.34	105.52	99.95	95.41	82.61	59.2	56.9	81.6	97.4	47.65	35.27	66.9	77.3	25.17	60.32	80.85	37.13	47.41	52.07	0.49	0	0.88
ncDNA	PSII	FtsH	FtsH_host-t0_DN114798	731	C(0.6426)	O(0.9032)	6.38	6.96	6.53	7.01	6.77	7.01	6.46	5.28	4.52	6.75	7.42	4.61	3.3	4.73	5.36	3.31	6.02	6.23	4.69	4.91	5.21	0.03	0.06	0.03
ncDNA	PSII	FtsH	FtsH_host-t0_DN75150	785	O(0.8011)	O(0.9961)	25.83	28.96	26.71	29.71	28.34	30.32	25	15.33	14.38	25.28	28.54	11.92	7.2	18.38	21.35	7.02	20.53	24.22	16.93	20.48	19.05	0.38	0.26	0.33
ncDNA	PSI/PSII	LHCA	LHCA_host-t0_DN75347c2g1i6	257	C(0.7101)	O(0.866)	22.24	25.95	24.26	26.12	27.51	28.32	21.49	12.91	10.52	20.63	25.57	9.48	4.25	17.36	19.96	3.47	15.41	21.48	12.54	13.95	15.29	0	0.27	0.51
ncDNA	PSI/PSII	LHCA	LHCA_host-t0_DN75678c1g1i1	175	M(0.6624)	O(0.9814)	4.8	6.05	5.11	5.21	5.42	4.93	4.89	3.45	4.01	3.86	6.55	3.02	2.92	4.4	4.52	1.5	4.61	4.13	2.54	3.98	4.72	0	0	0
ncDNA	PSI/PSII	LHCA	LHCA_host-t0_DN75678c5g6i2	359	O(0.9793)	O(0.9402)	9.58	11.4	9.74	11.36	10.43	12.78	9.34	5.7	4.82	7.36	10.56	3.85	2.06	7.52	6.76	1.6	6.41	11.21	3.62	4.97	5.85	0.19	0	0
ncDNA	NDH	NDH2	NDH2_host-t0_DN6637	490	O(0.5967)	O(0.9952)	2	2.26	2.4	2.07	1.85	2.26	2.47	1.53	1.63	1.87	2.25	1.26	0.98	2.21	1.66	0.91	1.78	2.22	1.35	1.63	1.87	0	0	0
ncDNA	PSI/PSII	PCP	PCP_host-t0_DN73724	412	C(0.8064)	O(0.9027)	60.93	58.78	56.58	53.4	56.22	58.18	57.25	51.94	60.1	52.82	48.65	45.63	39.69	45.35	49.2	22.83	22.68	41.57	24.62	21.46	39.25	0.2	0.12	0.12
ncDNA	PSI/PSII	PCP	PCP_host-t0_DN77452	396	C(0.6719)	O(0.9974)	4429.4	4448.78	4749.76	4387.85	4547.22	4790.52	4176.73	3788.94	3609.83	3726.61	3811.92	3141.44	1788.91	2970.22	3702.86	1371.82	2451.12	4008.37	2551.04	2251.6	3187.1	18.45	18.68	29.22
ncDNA	cytb	petA	petA_host-t0	310	O(0.802)	O(0.7598)	157.55	166.97	168.39	179.55	170.31	174.4	171.89	146.22	141.34	161.6	161.75	125.12	84.07	134.35	135.86	66.58	112.35	145.85	104.83	108.08	123.42	1.67	1.18	1.56
cpDNA	cytb	petB	petB_host-t0_TRINITY_DN65798	221	NA	NA	7.71	9.33	9.21	24.65	14.25	20.37	20.37	42.66	9.56	17.73	23.83	11.67	34.89	14.07	30.9	69.14	40.75	8.93	34.74	35.02	14.56	0.33	0.16	0.73
ncDNA	cytb	petC	petC_host-t0	233	SP(0.6408)	O(0.5261)	180.92	182.7	152.96	180.82	197.37	201.2	195.25	128.68	173.11	171.6	157.17	91.55	90.61	148.05	176.75	56.59	80.37	125.44	85.21	83.46	122.65	0.72	1.92	1.93
cpDNA	cytb	petD	petD_host-t0_TRINITY_DN58477	166	NA	NA	12.26	18.26	21.18	37.87	26.15	32.51	39.8	62.82	17.04	37.69	40.03	25.33	68.03	23.45	62.54	138.41	61.73	13.96	39.14	38.83	27.17	0.78	0.5	0.46
ncDNA	cytb	petF	petF_host-t0_TRINITY_DN77096	173	SP(0.6284)	O(0.5282)	845.43	743.6	806.7	754.32	774.52	793.86	859.05	995.35	1266.19	758.8	642.61	1032.34	1011.35	821.28	880.02	597.38	350.58	605.68	418.25	316.48	651.04	2.72	2.19	4.11
ncDNA	cytb	petH	petH_host-t0_TRINITY_DN77378	416	C(0.8263)	O(0.8063)	312.13	303.61	306.51	328.71	319.6	317.75	321.34	281.36	281.22	300.16	285.59	247.97	182.93	245.4	242.35	138.77	186.45	251.21	188.51	183.84	224.18	2.18	1.82	3.6
ncDNA	cytb	petJ	petJ_host-t0	176	SP(0.4494)	SP(0.5359)	11.83	10.33	11.58	12.14	11.41	14.28	13.31	10.7	10.25	11.94	11.55	7.92	6.31	11.23	11.03	3.25	7.64	9.09	5.78	5.1	8.92	0	0	0
ncDNA	UQ-red	PGR5	PGR5_host-t0_TRINITY_DN53797	260	O(0.7817)	O(0.8354)	8.54	9.7	9.16	10.39	9.43	10.78	10.79	6.48	6.12	9.8	10.56	5.26	3.79	7.96	9.11	3.32	7.1	9.14	6.45	6.52	7.2	0.22	0.21	0.19
cpDNA	PSI	psaA	psaA_host-t0	723	NA	NA	3.79	5.24	5.79	10.23	7.21	8.28	8.24	15.26	4.08	6.85	9.41	5.1	8.37	4.63	25.57	13.33	12.18	3.5	10.81	10.38	4.85	0.04	0.07	0.14
cpDNA	PSI	psaB	psaB_host-t0	767	NA	NA	2.25	2.87	3.07	5.36	3.15	4.37	4.47	8.57	2.23	4.58	5.97	3.01	4.61	2.96	14.91	7.24	8.09	2.16	6.27	6.95	3.29	0	0.07	0.24
ncDNA	PSI	psaC	psaC_host-t0_TRINITY_DN161934	175	SP(0.6638)	SP(0.6373)	35.88	37.49	32.04	36.39	41.94	40.64	39.32	32.7	44.72	33.64	30.65	29.5	26.39	35.2	44.21	15.47	13.24	24.56	16.5	13.73	29.11	0.2	0.19	0.72
ncDNA	PSI	psaD	psaD_host-t0_TRINITY_DN75921	171	O(0.9983)	O(0.9984)	119.96	116.52	135.61	122.5	125.4	126.81	125.34	149.07	150.53	101.17	96.45	145.59	103.66	106.48	100.02	64.09	57.78	95.83	62.53	48.44	98.49	1.04	0	1.54
ncDNA	PSI	psaE	psaE_host-t0_TRINITY_DN73399	155	O(0.492)	O(0.8793)	71.71	66.52	76.41	72.99	81.13	81.13	87.23	99.89	110.37	73.75	61.58	122.55	98.71	79.19	72.99	61.72	37.36	68.03	42.49	29.53	63.44	0	0	0.52
ncDNA	PSI	psaF	psaF_host-t0_TRINITY_DN74374	264	C(0.5953)	SP(0.7344)	110.21	107.05	115.86	113.05	113.57	121.85	121.03	121.79	132.04	111.73	94.68	103.6	96.74	100.29	101.08	56.83	52.03	79.61	61.85	45.84	82.01	0.77	0.48	0.45
ncDNA	PSI	psaL	psaL_host-t0_TRINITY_DN76680	359	C(0.481)	O(0.8442)	78.75	81.01	83.27	76.92	79.4	83.83	77.99	70.07	83.23	67.7	60.19	60.69	46.55	60.22	60.83	24.36	29.57	51.54	30.15	25.06	52.71	0.16	0.23	0.37
cpDNA	PSII	psbA	psbA_host-t0_TRINITY_DN69373	344	NA	NA	31.57	39.53	37.49	85.24	55.55	78.94	66.12	164.85	38.52	68.86	104.7	51.01	136.25	60.68	214.83	216.29	144.85	35.76	138.48	131.52	71.94	1.13	0.89	2.76
cpDNA	PSII	psbB	psbB_host-t0	510	NA	NA	3.13	3.88	4.74	7.87	4.25	5.24	4.76	11.54	3.03	5.38	7.06	3.91	7.08	3.87	20.29	10.65	10.15	2.39	8.82	10.6	4.65	0.12	0.06	0.31
cpDNA	PSII	psbC	psbC_host-t0	460	NA	NA	9.84	10.41	11.21	25.4	16.36	20.4	19.78	39.28	9.78	18.68	24.59	11.97	22.81	11.5	45.29	35.69	33.76	7.47	31.03	29.22	14.37	0.2	0.13	0.24
cpDNA	PSII	psbD	psbD_host-t0_TRINITY_DN25349	366	NA	NA	13.3	17.15	17.12	37.9	27.24	34.62	30.5	67.93	16.97	28.42	40.16	23.93	40.05	21.16	67.61	68.55	62.5	15.93	51.56	52.15	25.87	0.25	0.16	0.81
cpDNA	PSII	psbE	psbE_host-t0_TRINITY_DN54165	78	NA	NA	91.19	115.6	150.72	190.58	172.63	216.46	215.09	410.31	112.01	232.82	251.43	184.89	534.62	204.16	390.4	1172.84	543.39	162.53	325.5	369.05	260.81	5.9	2.91	2.66
ncDNA	PSII	psbF	psbF_host-t0_TRINITY_DN76060	140	SP(0.5657)	SP( 0.8842)	30.28	29.02	27.72	32.54	34.69	35.06	40.19	28.11	45.72	30.58	26.68	27.1	27.75	39.69	43.61	18.61	17.57	27.56	20.11	15.65	28.79	0	0	0.48
ncDNA	PSII	psbO	psbO_host-t0_TRINITY_DN76948	343	O(0.6059)	O(0.5892)	283.26	263.84	284.54	267.23	270.77	272.7	281.84	282.88	314.43	252.75	225.92	255.87	206.98	224.13	222.09	119.83	122.12	191.11	133.58	116.41	191.14	1.95	1	2.84
ncDNA	PSII	psbV	psbV_host-t0_TRINITY_DN14269	221	C(0.5557)	SP(0.7196)	172.66	165.33	151.16	168.45	176.04	171.73	183.06	166.38	200.6	153.06	138.02	147.49	132.01	144.8	158.84	71.98	70.72	115.7	79.44	64.49	109.51	0.64	0.91	1.28
ncDNA	UQ-ox	PTOX-cp	PTOX-cp_host-t0_DN32147	640	O(0.3923)	O(0.8881)	1.96	2.52	2.07	2.65	2.1	2.92	1.75	1.02	0.83	1.81	2.56	0.76	0.21	1.21	2.23	0.28	1.82	2.41	1.49	2.06	1.3	0	0.13	0
ncDNA	UQ-ox	PTOX-cp	PTOX-cp_host-t0_DN93784	370	O(0.9965)	O(0.9973)	3.07	3.57	3.44	3.39	3.71	3.54	3.6	2.93	3.05	3.24	3.92	2.21	1.57	2.93	3.23	1.81	2.78	2.32	3.11	2.11	2.54	0	0	0
ncDNA	Other	VDE	VDE_host-t0_TRINITY_DN126909	530	O(0.7468)	O(0.7898)	6.64	6.69	7.22	6.95	6.31	6.87	6.81	6.6	5.72	5.49	5.82	5.46	3.5	5.09	4.83	3.52	4.5	6.76	4.04	4.76	4.5	0	0	0.05
ncDNA	Other	VDE	VDE_host-t0_TRINITY_DN19228	513	O(0.9968)	O(0.9923)	5.19	5.14	4.93	4.96	5.47	5.36	5.03	4.05	4.02	4.73	4.91	3.48	1.44	3.29	3.96	2.47	3.36	4.69	3.5	3.8	4.33	0	0.05	0.05
ncDNA	Other	VDE	VDE_host-t0_TRINITY_DN61030	468	O(0.7955)	O(0.9905)	8.63	8.71	9.51	10	8.93	9.94	9.95	7.3	6.47	9.58	9.18	5.19	3.45	8.07	7.91	3.37	7.5	9.59	6.55	7.53	6.94	0	0.06	0.11
Legends:
C: chloroplast transit peptide
M: mitochondrial transit peptide
O: other
SP: signal peptide
